# Supplementary material for: CDH1 Germline Variants in a Tunisian Cohort with Hereditary Diffuse Gastric Carcinoma
Source: Genes (Basel). 2022 Feb 23;13(3):400. doi: 10.3390/genes13030400 (PMC8950196; doi:10.3390/genes13030400)
Supplement: Supplementary file 1 [file genes-13-00400-s001.zip]

Archive with 9 entries (9 files):
- Figure S1.pdf
- Table S1.xls
- Table S2.xls
- Table S3.xls
- Table S4.xls
- Table S5.xls
- Table S6.xls
- Table S7.xls
- Table S8.pdf
