# Supplementary material for: CDH1 Germline Variants in a Tunisian Cohort with Hereditary Diffuse Gastric Carcinoma
Source: Genes (Basel). 2022 Feb 23;13(3):400. doi: 10.3390/genes13030400 (PMC8950196; doi:10.3390/genes13030400)
Supplement: Supplementary file 1 [file genes-13-00400-s001.zip › Table S1.xls]

## Sheet: Feuil1
	Table S1. Settings of Primer pairs of the CDH1 gene.
Exon’s Number	Forward Primer 5’-3’	Reverse Primer 5’-3’	Length	Concentration (ng/µl)
1	AACCCTCAGCCAATCAGCGGTA	CCGAATGCGTCCCTCGCAA	245	0.4
2	GCGCTGTTGGTTTCGGTGAG	AGGGGTGTCGTTTGAGCCAAG	274	0.4
3	CTCTTTGGAGAAGGAATGCTCTTGT	CCAAGGCTGAGAAACCTGGATTA	321	0.4
4	GAAGGCTGGGGACGCTGTCT	GTCTTTTCCCTTTCTCTCCTTGGTA	270	0.2
5	GGAGGGATTTGGCAGAGAAGTA	GTGTCAAGTTAAGCTCCTCATGTGT	327	0.4
6	CCATGTTTTCTTCCTCATCA	TTACACAACCTTTGGGCTT	249	0.4
7	AGTGCAGCTTGTCTAAACCTT	TTTGTCCTCCACACCCTCT	219	0.4
8	GGTGGCTAGTGTTCCTGGTCCTGA	CGCCCATGAGCAGTGGTGACA	217	0.4
9	ACACTCCAGCCTGGTGACAGTGAG	ACTGCAAATCCCACATGGTCCACTAC	418	0.4
10	TTTTACTAACACAAAATGTTTCGT	TGCCATGAAGTACATATTATTGAT	344	0.3
11	AGCCACCGCGACCGGCCTATTGTTG	TCCATACATTTATACAAATCAATCCAGC	379	0.4
12	TGGAGTGGGGCCTGGTGAG	AGAAGGGACAAGGAAGCAAGTATCAATG	441	0.4
13	GCTTGCGGGTGTCTTTAGTT	TATGGAGGCTGGCATAACTTGG	432	0.4
14	AGTGTATTGAAGGCAGCTAGTG	TGCGATCAATAAATGTTAGCTGTG	421	0.2
15	AGTGAAGGCATCATCCAACC	GCTCAGGCAAGCTGAAAACA	332	0.3
16	CAGGTGTGCCCTTCCTTTCACTA	GATTTCTGCATTTCCCAGCACA	270	0.2
