# Supplementary material for: CDH1 Germline Variants in a Tunisian Cohort with Hereditary Diffuse Gastric Carcinoma
Source: Genes (Basel). 2022 Feb 23;13(3):400. doi: 10.3390/genes13030400 (PMC8950196; doi:10.3390/genes13030400)
Supplement: Supplementary file 1 [file genes-13-00400-s001.zip › Table S2.xls]

## Sheet: Feuil1
	Table S2. Settings of Primer pairs of the CTNNA1 gene.
Exon’s Number	Forward Primer 5’-3’	Reverse Primer 5’-3’	Length	Concentration (ng/µl)
2	GATTTGTTACATATTTCATGTTTGTGTTTG	GGCCTGTGCTATAGAACCATGTTA	258	0.4
3	AGATATTAGTTTGTCATTTTAATTGACTCCA	AGAATACTGACCACAAAAAAAATCTTCA	374	0.4
4	GTGCATGAAATATACAAAGTTTGGATTAT	CAGTAGCAATCTTCCTGTGATAGAACA	360	0.4
5	CTTTACAGACCTACATTCAGAATTTTTGG	TTTCCCTCTAGATAGTAAAATGAACAACTTTA	266	0.2
6	AGCCCATATAAAGAGTGCTCCAATT	GGGATGGTCAAGAGCTGGAA	395	0.4
7	TGAATAAAGAAGGGAACAGAGATGAGT	GTGAAAACATCTCAGATCCAACATG	377	0.4
8	AGGCTATCATTAGGTTTCTTTGTAAATGA	AAGGCCAGTGCTTATTAGGATTTTAA	258	0.4
9	AAGCTTCATTAGATTTAAGTGTACAAGAGAA	CGAGCCCTTACAAATTTTAACTGATTA	383	0.4
10	GTGTGTGTTTTTTCCTTAGCAGTCA	AAACCTCATCTCCACTTGAATCAAA	260	0.2
11	AAGACAAAGCCATGACTCTGAAAA	TTTGCCCATTAATACAACTTAGACAAA	324	0.4
12	TACAGTTGCCACCTTTTCATAGAAA	CTCACTGAGGCTGCGGTGT	348	0.4
13	GGGAATGATGCTGCCTGCT	TGACGCATTGCTCAAGTTTAGC	309	0.2
14	TGGTGGCCCAGAGATGTGT	GACAGGGAAAGTCGGCAGC	246	0.2
15	GCTAATGCACTCTGAGAACTTCATATTC	GAAAGTAGCCCCTGTGCAGC	325	0.2
16	TCTTTTTCTACTCCAACTGTGAGGG	TGCCTGAGCCCCAGGA	259	0.2
17	GGGCCAGGCCAGGATACTT	TGACTTTCATTTCTGACAAGGGTC	280	0.2
18	CCACGAGGCTGGAGGTCA	CTGATATTCAGGAGCCCCGA	424	0.2
