# Supplementary material for: CDH1 Germline Variants in a Tunisian Cohort with Hereditary Diffuse Gastric Carcinoma
Source: Genes (Basel). 2022 Feb 23;13(3):400. doi: 10.3390/genes13030400 (PMC8950196; doi:10.3390/genes13030400)
Supplement: Supplementary file 1 [file genes-13-00400-s001.zip › Table S3.xls]

## Sheet: Feuil1
		Table S3. Detailed Clinicopathological characteristics of 34 selected patients.
Patient’s Code	Age	IGCLC Criteria 2015	Sexe	Histotype	Stage	HP status	Localisation	Treatement
JI-001	23	2	F	D	T4NxM1	NI	AF	PC
JI-002	37	1	F	D	T4NxM1	Present	AF+IM	TG
JI-003	40	2	M	D	T3N0M0	Present	L+IM	NC+TG
JI-004	40	2	M	D	T1N0M0	Absent	P	TG
JI-005	34	2	F	D	T2bN0M0	NI	UC	NI
JI-006	40	2	F	D	T1NxM1	Present	F	NI
JI-007	26	2	M	D	T4N0M1	NI	F	NI
JI-008	30	2	F	D	T3N1M0	Present	F	TG
JI-009	33	2	M	D	T1NXM0	NI	NI	NI
JI-010	38	2	M	D	T3N1M0	Absent	C	NI
JI-011	42	0	M	D	T1NXMO	Absent	AF	TG
JI-012	47	3	M	D	T3N2M0	NI	NI	TG
JI-013	38	2	F	D	T2N2M0	Present	AF	TG
JI-014	42	3	F	D	T4N1M1	NI	AP	PC
JI-015	35	2	M	D	T3N1M0	NI	F	NC+TG
JI-016	30	2	F	D	T3N2M0	Absent	A	1/2 G
JI-017	39	2	M	D	T1NxM1	Present	A	NI
JI-018	41	2	F	D	T1NxM0	Present	F	NI
JI-019	42	2	F	D	T1NxM0	Absent	A	NI
JI-020	79	3	F	D	T3N2M0	Present	NI	TG
JI-021	53	3	F	D	T3NxM1	Present	F	NI
JI-022	56	3	F	D	T1bN1M1	Absent	A	NI
JI-023	50	1	F	D	NI	Present	A	NI
JI-024	44	0	M	D	T1aN0M0	Present	A+IM	TG
JI-025	48	0	M	D	T1N0M0	Present	F+IM	TG
JI-026	44	0	F	D	T2NxM0	Present	P	NI
JI-027	43	0	M	D	T3NxM1	Absent	A	AN
JI-028	47	0	F	D	NI	Present	A	PC
JI-030	75	0	M	D	T4aN3bMx	Present	F	4/5 G
JI-032	55	0	F	D	T1NxM0	Present	AF	NI
JI-038	60	0	F	D	T1NxM0	NI	A	NI
JI-040	57	0	F	D	T1NxM1	NI	NI	NI
JI-041	53	0	F	D	T2N2M0	NI	C	TG
JI-042	52	0	F	D	T1NxM0	Present	F	NC
			ADK :Adenocarcinoma ; AN : Anastomosis ;A :Antral ; AF : Antro-Fundic ; AP :Antro-pylor ; C :Cardia ; D :Diffuse ; DS : Died before Surgery ; FC : ; F :Female ;
			F : Fundic ; G :Gastrectomy ; I :Intestinal ; IM : Intestinal Metaplasia ; K : Krukenberg Syndrome ; L :Linite ; M :Male ;
			NC :Neo-adjuvant Chemotherapy,; NI :Non Indicated ; PC : Palliative chemotherapy ; POC : Peri-Operative Chemotherapy ; P :Pylore ; UC :Under Cardia ; TG : Total Gastrectomy.
