# Supplementary material for: CDH1 Germline Variants in a Tunisian Cohort with Hereditary Diffuse Gastric Carcinoma
Source: Genes (Basel). 2022 Feb 23;13(3):400. doi: 10.3390/genes13030400 (PMC8950196; doi:10.3390/genes13030400)
Supplement: Supplementary file 1 [file genes-13-00400-s001.zip › Table S4.xls]

## Sheet: Feuil1
				Table S4. CDH1 identified variants in DGC cases in the current study.
N	Variant’s reference	Exon / Intron	Frequency Heterozygote (Number)	Genomic position		Sequence variation	Clinvar	Frequency 1000 Genome	Protein Change	Type
1	rs34033771	5’ UTR	2,94 (1/34)	68771248		c.-71C>G	B/LB	0.006	-
2	rs1303301430	5’ UTR	2,94 (1/34)	68771268		c.-51C>T	NI	8.31767e-06 (gnomeAD)	-
3	rs1057520826	5’ UTR	2,94 (1/34)	68771284		c.-36C>A	LB	6.97535e-06 (gnomeAD)	-
4	rs3743674	Intron 1	17,65 (6/34)	68771372		c.48+6 C>T	B	0.763	-	SR
5	rs1801023	Exon 3	5,88 (2/34)	68835754		c.345G>A	B	0.003	p.115T=	S
6	rs751887336	Intron 3	2,94 (1/34)	68835814		c.387+18 T>C	LB	2.00652e-05 (gnomeAD)	-	I
7	rs33932809	Intron 3	2,94 (1/34)	68835823		c.387+27C>T	NI	0.001	-	I
8	rs33963999	Intron 4	2,94 (1/34)	68835823		c.531+10G>C	B	0.018	-	SR
9	rs200673941	Intron 4	2,94 (1/34)	68842578		c.532-18C>T	B/LB	0.00019	-	I
10	Novel	Exon6	2,94 (1/34)	68844177		c.765G>A	NR	NA	p.255Q=	S
11	rs142822590	Exon 7	2,94 (1/34)	68845646		c.892G>A	B	0.00039	p.A298T	M
12	rs33950903	Intron 9	23,53 (8/34)	68847443		c.1320+45G>C	NI	0.023	-	I
13	Novel	Intron 10	2,94 (1/34)	68849665		c.1565+3_1565+4delinsGT	NR	NA	-	In
14	rs34811340	Intron 10	2,94 (1/34)	68853095		c.1566-88C>T	NI	0.00039	-	I
15	rs9934882	Intron 10	17,65 (6/34)	68853103		c.1566-80C>G	NI	0.040	-	I
16	rs35741240	Exon 11	2,94 (1/34)	68853297		c.1680 G>C	B/LB	0.002	p.560T=	S
17	rs34582129	Intron 11	5,88 (2/34)	68855852		c.1712-52G>C	NI	0.013	-	I
18	rs33969373	Exon 12	14,71 (5/34)	68856088		c.1896C>T	B	0.023	p.632H=	S
19	rs35187787	Exon 12	2,94 (1/34)	68855966		c.1774G>A	B	0.001	p.A592T	M
20	rs2276330	Intron 12	14,71 (5/34)	68857289		c.1937-13T>C	B	0.058	-	I
21	rs1801552	Exon 13	32,35 (11/34)	68857441		c.2076T>C	B	0.719	p.692A=	S
22	rs34939176	Intron 13	2,94 (1/34)	68857545		c.2164+17dupA	B	0.04593		I
23	rs779648243	Exon14	2,94 (1/34)	68862193		c.2281 G>A	VUS	1.19306e-05 (gnomeAD)	p.G761R	M
24	rs143044978	Intron 14	2,94 (1/34)	68862373		c.2295+166C>T	LB	0.003	-	I
25	rs33965115	Intron 15	14,71 (5/34)	68863752		c.2439+52 G>A	NI	0.019	-	I
26	rs140328601	Exon 16	2,94 (1/34)	68867273		c.2520C>T	B	0.00306	p.840S=	S
27	rs2229044	Exon 16	17,65 (6/34)	68867387		c.2634C>T	B	0.018	p.878G=	S
				5’UTR: 5’ Untranslated Region ;B : Benign ; LB : Likely Benign ;P : Pathogenic ; VUS : Variant of Uncertain Significance ; NR : Not reported ;NI : Non Indicated; Hz: Heterozygous status
				S:Synonymous Variant; M:Missense Variant; I: Intronic Variant, SR, Splice Region Variant; In:Indel
