# Supplementary material for: CDH1 Germline Variants in a Tunisian Cohort with Hereditary Diffuse Gastric Carcinoma
Source: Genes (Basel). 2022 Feb 23;13(3):400. doi: 10.3390/genes13030400 (PMC8950196; doi:10.3390/genes13030400)
Supplement: Supplementary file 1 [file genes-13-00400-s001.zip › Table S5.xls]

## Sheet: WT
		The in silico Alanine scanning analysis
virtual alanine scanning, cat-cad.alascan
pdb# chain int_id res# aa DDG(complex) DDG(complex,obs) DG(partner)
847	B	1	1	3	0.34	0.00	-0.71
848	B	1	2	4	-0.19	0.00	-0.15
849	B	1	3	4	4.18	0.00	-0.21
853	B	1	7	4	2.59	0.00	-0.49
854	B	1	8	4	0.29	0.00	-0.34
855	B	1	9	3	0.85	0.00	-0.79
856	B	1	10	14	5.52	0.00	-0.75
857	B	0	11	3	-0.01	0.00	-0.72
858	B	1	12	5	2.15	0.00	0.12
859	B	1	13	3	1.50	0.00	-0.51
860	B	1	14	10	2.34	0.00	0.25
861	B	1	15	16	0.60	0.00	-0.40
862	B	1	16	14	0.27	0.00	-0.84
863	B	1	17	10	2.60	0.00	0.76
864	B	0	18	7	0.37	0.00	-0.32
363	A	1	24	19	1.38	0.00	-1.26
364	A	0	25	15	-0.01	0.00	-0.49
374	A	1	35	11	0.70	0.00	1.42
377	A	1	38	5	0.32	0.00	0.83
384	A	0	45	16	0.00	0.00	-0.73
385	A	1	46	12	1.44	0.00	-0.57
389	A	1	50	20	1.66	0.00	1.67
391	A	1	52	14	5.87	0.00	-0.27
392	A	1	53	7	1.53	0.00	-0.66
394	A	0	55	2	0.00	0.00	5.32
395	A	1	56	20	2.16	0.00	0.30
396	A	1	57	15	0.07	0.00	0.42
401	A	1	62	9	0.82	0.00	1.96
433	A	1	94	9	1.24	0.00	-0.04
434	A	1	95	12	2.18	0.00	0.02
436	A	0	97	16	1.58	0.00	0.84
437	A	1	98	5	2.07	0.00	-0.69
441	A	1	102	14	0.48	0.00	0.54
444	A	1	105	9	2.54	0.00	1.79
477	A	1	138	19	1.66	0.00	2.06
478	A	1	139	12	3.65	0.00	1.44
480	A	0	141	16	1.80	0.00	1.01
481	A	1	142	16	-0.22	0.00	-0.26
486	A	1	147	9	0.68	0.00	2.25
536	A	1	187	12	2.16	0.00	1.40
574	A	1	225	9	-0.18	0.00	-0.07

## Sheet: Mutated Form
		Table S5. The in silico alanine scanning analysis
virtual alanine scanning, cat-cad_mut_modeled.alascan
pdb# chain int_id res# aa DDG(complex) DDG(complex,obs) DG(partner)
445	B	1	1	3	1.45	0.00	-0.71
446	B	1	2	4	0.48	0.00	-0.02
447	B	1	3	4	3.77	0.00	-0.26
448	B	1	4	15	1.70	0.00	-0.37
451	B	1	7	4	2.44	0.00	-0.34
452	B	0	8	4	-0.19	0.00	-0.41
453	B	1	9	3	0.99	0.00	-0.74
454	B	1	10	14	4.74	0.00	-0.80
455	B	0	11	3	0.83	0.00	-0.59
456	B	1	12	5	2.00	0.00	0.10
457	B	1	13	3	0.87	0.00	0.14
458	B	1	14	10	2.15	0.00	0.18
459	B	1	15	16	0.01	0.00	-0.55
460	B	1	16	14	0.75	0.00	-0.65
461	B	1	17	10	3.05	0.00	0.60
462	B	1	18	7	0.94	0.00	-0.59
5	A	1	23	12	1.21	0.00	-0.28
6	A	1	24	19	1.23	0.00	-1.49
17	A	1	35	11	0.78	0.00	0.94
25	A	0	43	18	0.48	0.00	1.17
27	A	0	45	16	0.00	0.00	-1.09
28	A	1	46	12	0.68	0.00	-0.63
32	A	1	50	20	1.83	0.00	1.01
33	A	0	51	10	0.00	0.00	2.91
34	A	1	52	14	5.55	0.00	0.78
35	A	1	53	7	1.95	0.00	-0.78
37	A	0	55	2	0.00	0.00	5.15
38	A	1	56	20	1.94	0.00	-0.16
39	A	1	57	15	-0.03	0.00	-0.08
44	A	1	62	9	0.82	0.00	1.53
76	A	1	94	9	2.32	0.00	1.44
77	A	1	95	12	3.34	0.00	0.93
79	A	0	97	16	1.19	0.00	0.35
80	A	1	98	5	1.94	0.00	-0.72
87	A	1	105	9	2.23	0.00	1.93
120	A	1	138	19	2.57	0.00	2.92
121	A	1	139	12	2.84	0.00	1.06
123	A	0	141	16	0.00	0.00	1.25
124	A	1	142	16	-0.27	0.00	-0.53
129	A	1	147	9	1.33	0.00	1.05
172	A	1	190	12	2.66	0.00	0.80
179	A	1	197	12	1.27	0.00	2.45
182	A	1	200	16	0.42	0.00	-0.69
217	A	1	235	9	0.44	0.00	-0.33
