# Supplementary material for: CDH1 Germline Variants in a Tunisian Cohort with Hereditary Diffuse Gastric Carcinoma
Source: Genes (Basel). 2022 Feb 23;13(3):400. doi: 10.3390/genes13030400 (PMC8950196; doi:10.3390/genes13030400)
Supplement: Supplementary file 1 [file genes-13-00400-s001.zip › Table S6.xls]

## Sheet: Feuil1
			CTNNA1identified variants in DGC cases in the current study
N	Variant’s reference	Exon / Intron	Frequency Hm (%)	Frequency Hz (%)	Genomic position	Sequence variation	Clinvar	ACMG Classification	Frequency 1000 Genome	Protein Change	Type
1	rs11552054	Exon5	0	5,88 (2/34)	138812254	c.540A>C	B	B	0.018	p.180L=	S
2	rs28363395	Exon5		5,88(2/34)	138812260	c.546T>G	B	LB		p.182P=
			0						0.011		S
3	rs1223706415	Exon6	0	2,94(1/34)	138160227	c.597A>G	NI	LB	3.98356e-06	p.199K=	S
4	rs1345755897	Intron6		2,94(1/34)	138160503	c.585+15G>T	NI			NA
			0						4.00998e-06 (gnomAD)
								VUS			I
5	rs1402504955	Exon6	0	11,76(4/34)	138160473	c.843A>G	NI	LB	7.96400e-06 (TOPMed)	p.281A=	S
6	rs1361845780	Intron7		0	138221831	c.1063-70C>G	NI			NA
									7.96400e-06 (TOPMed)
			2,94 (1/34)					B			I
7	rs288028	Intron8	0	26,47(9/34)	13822989	c.1143+8G>C	NI	B	0.186	NA	SR
8	rs61736921	Exon9		2,94(1/34)	138887513	c.1167C>T	B	LB		p.389H=
			0						0.002		S
9	rs28363461	Intron10	5,88(2/34)	0	138253420	c.1390-11A>G	NI	LB	0.009	NA	I
10	rs28363462	Exon11		5,88(2/34)	138917757	c.1405C>T	B	LB		p. 469L=
			0						0.009		S
11	rs543204283	Intron15	0	8,82(3/34)	138266485	c.2193-34A>G	NI	LB	0.000199680511182109	NA	I
	Novel	Intron16		0	138266451	c.2193-68C>T	NR			NA
12
			5,88(2/34)					VUS	NA		I
13	rs1059110	Exon16	11,76(4/34)	29,41(10/34)	138930857	c.2220G>A	B	B	0.249	P.740S=	S
14	rs11552052				138930863	c.2226 C>G	B	LB		p.742V=	S
		Exon16	0	2,94(1/34)					0.009
15	rs1032311542	Intron17	0	5,88(2/34)	138268454	c.2433+53 C>G	NI	VUS	3.48962e-05	NA	I
				B : Benign ;P : Pathogenic ; VUS : Variant of Uncertain Significance ; NR : Not Reported ;NI : Non Indicated; Hz: Heterozygous status; S:Synonymous Variant; M:Missense Variant,I : Intronic Variant, SR : Splice Region Variant
