# Supplementary material for: CDH1 Germline Variants in a Tunisian Cohort with Hereditary Diffuse Gastric Carcinoma
Source: Genes (Basel). 2022 Feb 23;13(3):400. doi: 10.3390/genes13030400 (PMC8950196; doi:10.3390/genes13030400)
Supplement: Supplementary file 1 [file genes-13-00400-s001.zip › Table S7.xls]

## Sheet: Feuil1
	E-cadherin expression Status.
E-cadherin expression Status	Number of cases	Percentage
Total	23	100
0	7	30.43
1	2	8.7
2	5	21.74
3	9	39.13
